# Supplementary material for: Genetic Modifiers of Duchenne Muscular Dystrophy in Chinese Patients
Source: Front Neurol. 2020 Jul 29;11:721. doi: 10.3389/fneur.2020.00721 (PMC7403400; doi:10.3389/fneur.2020.00721)
Supplement: Supplementary file 4 [file Table_4.XLSX]

## Sheet: Sheet1
Assay No.	id	Steroid use	SPP1rs28357094	SPP1 rs17524488(DEL:GG, G.DEL:GGG, G:GGGG)	SPP1rs11730582	LTBP4rs2303729G(V):A(I)	LTBP4rs1131620A(T):G(A)	LTBP4rs1051303A(T):G(A)	LTBP4rs10880C(T):T(M)	LTBP4-haplotype	DMD genotype	time to ambulation loss (years)
W1-KY17K008	1	1	T	G.DEL	TC	G	A	A	C	VTTT/VTTT	1	5
W1-KY17K009	2	1	T	DEL	C	G	A	A	C	VTTT/VTTT	1	6
W1-KY17K010	3	1	T	G	T	G	A	A	C	VTTT/VTTT	1	6
W1-KY17K011	4	1	T	G.DEL	TC	GA	AG	GA	CT	VTTT/IAAM	1	6
W1-KY17K012	5	1	T	G.DEL	TC	G	A	A	C	VTTT/VTTT	1	6
W1-KY17K013	6	0	T	G.DEL	TC	G	A	A	C	VTTT/VTTT	1	6.5
W1-KY17K014	7	1	T	G.DEL	TC	G	A	A	C	VTTT/VTTT	1	6.5
W1-KY17K015	8	1	T	G.DEL	T	G	A	A	C	VTTT/VTTT	1	6.5
W1-KY17K016	9	1	T	DEL	T	GA	AG	GA	CT	VTTT/IAAM	1	6.67
W1-KY17K017	10	0	T	DEL	TC	G	A	A	C	VTTT/VTTT	1	6.92
W1-KY17K018	11	1	T	DEL	C	GA	AG	GA	CT	VTTT/IAAM	1	7
W1-KY17K019	12	1	T	G.DEL	TC	G	A	A	C	VTTT/VTTT	1	7
W1-KY17K020	13	1	T	DEL	T	G	A	A	C	VTTT/VTTT	1	7.42
W1-KY17K021	14	1	T	G.DEL	T	G	A	A	C	VTTT/VTTT	1	7.5
W1-KY17K022	15	1	T	G.DEL	T	GA	AG	GA	CT	VTTT/IAAM	1	7.5
W1-KY17K023	16	1	T	DEL	TC	GA	AG	GA	CT	VTTT/IAAM	1	7.5
W1-KY17K024	17	1	T	G.DEL	TC	A	G	G	T	IAAM/IAAM	1	7.5
W1-KY17K025	18	1	T	G.DEL	T	G	A	A	C	VTTT/VTTT	1	7.5
W1-KY17K026	19	1	T	G	T	A	G	G	CT	IAAT/IAAM	1	7.5
W1-KY17K027	20	1	T	G	T	GA	AG	GA	CT	VTTT/IAAM	1	7.5
W1-KY17K028	21	0	T	G.DEL	TC	G	A	A	C	VTTT/VTTT	1	7.67
W1-KY17K029	22	1	T	DEL	TC	GA	AG	GA	CT	VTTT/IAAM	1	7.75
W1-KY17K030	23	1	T	G	T	GA	AG	GA	CT	VTTT/IAAM	1	7.75
W1-KY17K031	24	0	T	G.DEL	T	GA	AG	GA	CT	VTTT/IAAM	1	7.83
W1-KY17K032	25	1	T	G.DEL	TC	GA	AG	GA	CT	VTTT/IAAM	1	7.92
W1-KY17K033	26	1	T	G	T	A	G	G	CT	IAAT/IAAM	1	8
W1-KY17K034	27	1	GT	G.DEL	TC	A	G	G	T	IAAM/IAAM	1	8
W1-KY17K035	28	1	T	G.DEL	T	A	G	G	T	IAAM/IAAM	1	8
W1-KY17K036	29	0	T	G	T	GA	AG	GA	CT	VTTT/IAAM	0	8
W1-KY17K037	30	1	T	G.DEL	TC	G	A	A	C	VTTT/VTTT	1	8.1
W1-KY17K038	31	1	T	G	T	A	G	G	T	IAAM/IAAM	1	8.1
W1-KY17K039	32	0	T	DEL	TC	GA	AG	GA	C	VTTT/IAAM	1	8.17
W1-KY17K040	33	1	T	G.DEL	TC	G	A	A	C	VTTT/VTTT	1	8.17
W1-KY17K041	34	1	T	G.DEL	T	A	G	G	T	IAAM/IAAM	1	8.25
W1-KY17K042	35	0	T	DEL	TC	GA	AG	GA	C	VTTT/IAAT	0	8.25
W1-KY17K043	36	1	T	G.DEL	T	GA	AG	GA	CT	VTTT/IAAM	1	8.33
W1-KY17K044	37	1	T	G.DEL	TC	A	G	G	CT	IAAT/IAAM	1	8.33
W1-KY17K045	38	0	T	G	T	GA	AG	GA	CT	VTTT/IAAM	1	8.42
W1-KY17K046	39	0	T	G.DEL	T	GA	AG	GA	CT	VTTT/IAAM	1	8.42
W1-KY17K047	40	0	T	DEL	C	A	G	G	CT	IAAT/IAAM	1	8.42
W1-KY17K048	41	1	T	G.DEL	TC	GA	AG	GA	CT	VTTT/IAAM	1	8.42
W1-KY17K049	42	0	T	DEL	TC	GA	AG	GA	C	VTTT/IAAT	1	8.5
W1-KY17K050	43	0	T	DEL	T	GA	AG	GA	CT	VTTT/IAAM	1	8.5
W1-KY17K051	44	0	T	DEL	T	GA	AG	GA	CT	VTTT/IAAM	1	8.5
W1-KY17K052	45	1	T	G	T	GA	AG	GA	CT	VTTT/IAAM	1	8.5
W1-KY17K053	46	1	T	DEL	TC	GA	AG	GA	CT	VTTT/IAAM	1	8.5
W1-KY17K054	47	1	T	G.DEL	T	GA	AG	GA	C	VTTT/IAAT	0	8.5
W1-KY17K055	48	1	T	DEL	T	A	G	G	T	IAAM/IAAM	0	8.5
W1-KY17K056	49	1	T	G.DEL	T	G	A	A	C	VTTT/VTTT	1	8.67
W1-KY17K057	50	1	T	G.DEL	TC	G	A	A	C	VTTT/VTTT	1	8.67
W1-KY17K058	51	1	T	DEL	T	G	A	A	C	VTTT/VTTT	1	8.67
W1-KY17K059	52	0	T	G	T	GA	AG	GA	CT	VTTT/IAAM	1	8.75
W1-KY17K060	53	1	T	DEL	C	GA	AG	GA	CT	VTTT/IAAM	1	8.75
W1-KY17K061	54	0	T	G.DEL	T	A	G	G	T	IAAM/IAAM	1	8.83
W1-KY17K062	55	0	T	G.DEL	T	GA	AG	GA	CT	VTTT/IAAM	1	8.83
W1-KY17K063	56	1	T	G.DEL	TC	G	A	A	C	VTTT/VTTT	1	8.83
W1-KY17K064	57	1	T	G.DEL	T	GA	AG	GA	CT	VTTT/IAAM	1	8.83
W1-KY17K065	58	1	T	DEL	T	GA	AG	GA	CT	VTTT/IAAM	1	8.83
W1-KY17K066	59	1	T	G.DEL	TC	G	A	A	C	VTTT/VTTT	1	8.83
W1-KY17K067	60	1	T	G.DEL	TC	GA	AG	GA	CT	VTTT/IAAM	1	8.83
W1-KY17K068	61	0	T	DEL	TC	GA	AG	GA	CT	VTTT/IAAM	1	8.92
W1-KY17K069	62	0	T	DEL	T	GA	AG	GA	CT	VTTT/IAAM	1	8.92
W1-KY17K070	63	0	T	G.DEL	TC	G	A	A	C	VTTT/VTTT	1	9
W1-KY17K071	64	1	T	DEL	TC	GA	AG	GA	CT	VTTT/IAAM	1	9
W1-KY17K072	65	1	T	G.DEL	TC	GA	AG	GA	CT	VTTT/IAAM	1	9
W1-KY17K073	66	1	T	G	T	G	A	A	C	VTTT/VTTT	1	9
W1-KY17K074	67	1	T	G.DEL	TC	G	A	A	C	VTTT/VTTT	1	9
W1-KY17K075	68	1	T	G.DEL	T	G	A	A	C	VTTT/VTTT	1	9
W1-KY17K076	69	1	T	G	T	G	A	A	C	VTTT/VTTT	1	9
W1-KY17K077	70	1	T	G.DEL	TC	A	G	G	T	IAAM/IAAM	1	9
W1-KY17K078	71	0	T	DEL	C	GA	AG	GA	CT	VTTT/IAAM	0	9
W1-KY17K079	72	1	T	DEL	C	G	A	A	C	VTTT/VTTT	1	9.1
W1-KY17K080	73	0	T	DEL	T	GA	AG	GA	CT	VTTT/IAAM	1	9.17
W1-KY17K081	74	0	T	DEL	T	GA	AG	GA	CT	VTTT/IAAM	1	9.17
W1-KY17K082	75	1	T	DEL	C	GA	AG	GA	CT	VTTT/IAAM	1	9.17
W1-KY17K083	76	1	T	G.DEL	TC	GA	AG	GA	CT	VTTT/IAAM	1	9.17
W1-KY17K084	77	1	T	G.DEL	T	GA	AG	GA	CT	VTTT/IAAM	1	9.17
W1-KY17K085	78	1	T	G.DEL	TC	GA	AG	GA	CT	VTTT/IAAM	1	9.17
W1-KY17K086	79	1	T	G.DEL	T	G	A	A	C	VTTT/VTTT	1	9.25
W1-KY17K087	80	1	T	DEL	TC	GA	AG	GA	CT	VTTT/IAAM	1	9.25
W1-KY17K088	81	1	T	DEL	TC	GA	AG	GA	CT	VTTT/IAAM	1	9.25
W1-KY17K089	82	0	T	G.DEL	T	A	G	G	T	IAAM/IAAM	1	9.33
W1-KY17K090	83	1	T	DEL	T	A	G	G	T	IAAM/IAAM	1	9.33
W1-KY17K091	84	0	T	G	TC	G	A	A	C	VTTT/VTTT	1	9.5
W1-KY17K092	85	0	T	DEL	T	GA	AG	GA	CT	VTTT/IAAM	1	9.5
W1-KY17K093	86	0	T	G.DEL	T	GA	AG	GA	CT	VTTT/IAAM	1	9.5
W1-KY17K094	87	1	T	G	T	GA	AG	GA	CT	VTTT/IAAM	1	9.5
W1-KY17K095	88	1	T	G.DEL	TC	GA	AG	GA	CT	VTTT/IAAM	1	9.5
W1-KY17K096	89	1	T	G.DEL	T	G	A	A	C	VTTT/VTTT	1	9.5
W1-KY17K097	90	1	T	DEL	T	GA	AG	GA	CT	VTTT/IAAM	1	9.5
W1-KY17K098	91	1	T	G.DEL	TC	GA	AG	GA	CT	VTTT/IAAM	1	9.5
W1-KY17K099	92	1	T	G.DEL	T	GA	AG	GA	CT	VTTT/IAAM	0	9.5
W1-KY17K100	93	0	T	DEL	TC	G	A	A	C	VTTT/VTTT	0	9.5
W1-KY17K101	94	0	T	G.DEL	T	GA	AG	GA	C	VTTT/IAAT	0	9.5
W1-KY17K102	95	0	T	G.DEL	TC	G	A	A	C	VTTT/VTTT	0	9.5
W1-KY17K103	96	1	T	DEL	T	GA	AG	GA	CT	VTTT/IAAM	1	9.58
W1-KY17K104	97	0	T	DEL	TC	GA	AG	GA	CT	VTTT/IAAM	1	9.67
W1-KY17K105	98	0	T	G.DEL	T	GA	AG	GA	CT	VTTT/IAAM	1	9.67
W1-KY17K106	99	0	T	DEL	C	A	G	G	CT	IAAT/IAAM	1	9.67
W1-KY17K107	100	1	T	G	T	GA	AG	GA	CT	VTTT/IAAM	1	9.67
W1-KY17K108	101	1	T	G.DEL	TC	A	G	G	CT	IAAT/IAAM	1	9.75
W1-KY17K109	102	1	T	DEL	C	GA	AG	GA	CT	VTTT/IAAM	1	9.75
W1-KY17K110	103	0	T	G.DEL	T	A	G	G	T	IAAM/IAAM	1	9.83
W1-KY17K111	104	1	T	G	T	G	A	A	C	VTTT/VTTT	1	9.83
W1-KY17K112	105	1	T	G.DEL	TC	G	A	A	C	VTTT/VTTT	1	9.83
W1-KY17K113	106	1	T	G.DEL	TC	GA	AG	GA	CT	VTTT/IAAM	1	9.83
W1-KY17K114	107	1	T	G.DEL	TC	GA	AG	GA	CT	VTTT/IAAM	1	9.85
W1-KY17K115	108	0	T	G.DEL	T	GA	AG	GA	CT	VTTT/IAAM	1	9.92
W1-KY17K116	109	0	T	DEL	T	GA	AG	GA	CT	VTTT/IAAM	1	9.92
W1-KY17K117	110	0	T	DEL	C	A	G	G	T	IAAM/IAAM	1	9.92
W1-KY17K118	111	1	T	G.DEL	C	GA	AG	GA	CT	VTTT/IAAM	1	9.92
W1-KY17K119	112	1	T	G.DEL	TC	G	A	A	C	VTTT/VTTT	1	9.92
W1-KY17K120	113	1	T	DEL	T	GA	AG	GA	CT	VTTT/IAAM	1	9.92
W1-KY17K121	114	1	T	G.DEL	TC	A	G	G	T	IAAM/IAAM	1	9.92
W1-KY17K122	115	1	T	G	C	G	A	A	C	VTTT/VTTT	1	9.92
W1-KY17K123	116	0	T	G.DEL	T	GA	AG	GA	CT	VTTT/IAAM	1	10
W1-KY17K124	117	1	T	DEL	C	GA	AG	GA	CT	VTTT/IAAM	1	10
W1-KY17K125	118	1	T	G.DEL	TC	A	G	G	T	IAAM/IAAM	1	10
W1-KY17K126	119	1	T	DEL	T	G	A	A	C	VTTT/VTTT	1	10
W1-KY17K127	120	1	T	DEL	TC	GA	AG	GA	CT	VTTT/IAAM	1	10
W1-KY17K128	121	1	T	DEL	T	G	A	A	C	VTTT/VTTT	1	10
W1-KY17K129	122	1	T	G	T	G	A	A	C	VTTT/VTTT	1	10
W1-KY17K130	123	1	T	G.DEL	TC	G	A	A	C	VTTT/VTTT	1	10
W1-KY17K131	124	1	T	DEL	TC	A	G	G	T	IAAM/IAAM	1	10
W1-KY17K132	125	1	T	G.DEL	TC	GA	AG	GA	CT	VTTT/IAAM	1	10
W1-KY17K133	126	1	T	DEL	TC	GA	AG	GA	C	VTTT/IAAT	1	10
W1-KY17K134	127	1	T	DEL	C	A	AG	GA	C	ITTT/IAAT	1	10
W1-KY17K135	128	1	T	G.DEL	TC	G	A	A	C	VTTT/VTTT	1	10
W1-KY17K136	129	1	T	G.DEL	TC	GA	AG	GA	C	VTTT/IAAT	1	10
W1-KY17K137	130	0	T	G.DEL	TC	GA	AG	GA	CT	VTTT/IAAM	1	10.17
W1-KY17K138	131	0	T	G.DEL	TC	GA	AG	GA	CT	VTTT/IAAM	1	10.17
W1-KY17K139	132	0	T	G.DEL	T	A	G	G	T	IAAM/IAAM	1	10.17
W1-KY17K140	133	0	T	DEL	C	GA	AG	GA	CT	VTTT/IAAM	1	10.17
W1-KY17K141	134	1	T	DEL	T	GA	AG	GA	CT	VTTT/IAAM	1	10.17
W1-KY17K142	135	1	T	DEL	T	GA	AG	GA	CT	VTTT/IAAM	1	10.17
W1-KY17K143	136	1	T	G	C	A	G	G	CT	IAAT/IAAM	1	10.17
W1-KY17K144	137	1	T	G	T	G	A	A	C	VTTT/VTTT	1	10.25
W1-KY17K145	138	0	T	G.DEL	TC	A	G	G	CT	IAAT/IAAM	1	10.33
W1-KY17K146	139	0	T	DEL	TC	G	A	A	C	VTTT/VTTT	1	10.33
W1-KY17K147	140	0	T	G.DEL	TC	G	A	A	C	VTTT/VTTT	1	10.33
W1-KY17K148	141	0	T	G.DEL	T	GA	AG	GA	CT	VTTT/IAAM	1	10.33
W1-KY17K149	142	0	T	G.DEL	T	GA	AG	GA	CT	VTTT/IAAM	1	10.33
W1-KY17K150	143	0	T	DEL	T	GA	AG	GA	CT	VTTT/IAAM	1	10.33
W1-KY17K151	144	1	T	G	TC	GA	AG	GA	CT	VTTT/IAAM	1	10.33
W1-KY17K152	145	1	T	DEL	TC	GA	AG	GA	CT	VTTT/IAAM	1	10.33
W1-KY17K153	146	1	T	G.DEL	T	A	G	G	T	IAAM/IAAM	1	10.33
W1-KY17K154	147	1	T	G	TC	G	A	A	C	VTTT/VTTT	1	10.33
W1-KY17K155	148	0	T	G	TC	G	A	A	C	VTTT/VTTT	1	10.42
W1-KY17K156	149	0	T	G.DEL	TC	G	A	A	C	VTTT/VTTT	1	10.42
W1-KY17K157	150	0	T	DEL	T	G	A	A	C	VTTT/VTTT	1	10.42
W1-KY17K158	151	0	T	G.DEL	T	A	G	G	T	IAAM/IAAM	1	10.42
W1-KY17K159	152	0	T	G.DEL	TC	GA	AG	GA	CT	VTTT/IAAM	0	10.42
W1-KY17K160	153	0	T	DEL	TC	GA	AG	GA	CT	VTTT/IAAM	1	10.5
W1-KY17K161	154	0	T	G	T	G	A	A	C	VTTT/VTTT	1	10.5
W1-KY17K162	155	0	T	G.DEL	T	A	G	G	T	IAAM/IAAM	1	10.5
W1-KY17K163	156	0	T	G.DEL	T	A	G	G	T	IAAM/IAAM	1	10.5
W1-KY17K164	157	0	T	DEL	C	GA	AG	GA	C	VTTT/IAAT	1	10.5
W1-KY17K165	158	1	T	DEL	C	A	G	G	T	IAAM/IAAM	1	10.5
W1-KY17K166	159	1	T	G.DEL	T	G	A	A	C	VTTT/VTTT	1	10.5
W1-KY17K167	160	1	T	G.DEL	T	G	A	A	C	VTTT/VTTT	1	10.5
W1-KY17K168	161	1	T	G.DEL	T	GA	AG	GA	CT	VTTT/IAAM	1	10.5
W1-KY17K169	162	1	T	DEL	TC	GA	AG	GA	CT	VTTT/IAAM	1	10.5
W1-KY17K170	163	1	T	G.DEL	T	G	A	A	C	VTTT/VTTT	1	10.5
W1-KY17K171	164	1	T	G.DEL	TC	G	A	A	C	VTTT/VTTT	1	10.5
W1-KY17K172	165	1	T	G.DEL	TC	A	G	G	CT	IAAT/IAAM	0	10.5
W1-KY17K173	166	0	T	DEL	TC	A	G	G	CT	IAAT/IAAM	1	10.67
W1-KY17K174	167	0	T	DEL	TC	GA	AG	GA	CT	IAAM/IAAM	1	10.67
W1-KY17K175	168	0	T	G.DEL	T	GA	AG	GA	CT	VTTT/IAAM	1	10.67
W1-KY17K176	169	0	T	DEL	T	GA	AG	GA	CT	VTTT/IAAM	1	10.67
W1-KY17K177	170	1	T	DEL	C	A	G	G	CT	IAAT/IAAM	1	10.67
W1-KY17K178	171	1	T	G.DEL	TC	GA	AG	GA	CT	VTTT/IAAM	1	10.67
W1-KY17K179	172	0	T	G.DEL	TC	G	A	A	C	VTTT/VTTT	0	10.67
W1-KY17K180	173	0	T	G.DEL	TC	A	G	G	T	IAAM/IAAM	1	10.75
W1-KY17K181	174	1	T	G	T	A	G	G	T	IAAM/IAAM	1	10.83
W1-KY17K182	175	1	T	DEL	T	GA	AG	GA	CT	VTTT/IAAM	1	10.83
W1-KY17K183	176	0	T	DEL	TC	A	G	G	T	IAAM/IAAM	1	10.92
W1-KY17K184	177	0	T	G.DEL	T	GA	AG	GA	CT	VTTT/IAAM	1	10.92
W1-KY17K185	178	0	T	G.DEL	T	GA	AG	GA	CT	VTTT/IAAM	1	10.92
W1-KY17K186	179	0	T	G.DEL	T	G	A	A	C	VTTT/VTTT	1	11
W1-KY17K187	180	0	T	G.DEL	T	GA	AG	GA	CT	VTTT/IAAM	1	11
W1-KY17K188	181	1	T	DEL	TC	GA	AG	GA	CT	VTTT/IAAM	1	11
W1-KY17K189	182	1	T	DEL	TC	GA	AG	GA	C	VTTT/IAAT	1	11
W1-KY17K190	183	1	T	DEL	TC	GA	AG	GA	CT	VTTT/IAAM	1	11
W1-KY17K191	184	1	T	G	T	GA	AG	GA	CT	VTTT/IAAM	1	11
W1-KY17K192	185	1	T	G.DEL	TC	G	A	A	C	VTTT/VTTT	1	11
W1-KY17K193	186	1	T	DEL	T	GA	AG	GA	CT	VTTT/IAAM	1	11
W1-KY17K194	187	1	T	G.DEL	TC	A	G	G	CT	IAAT/IAAM	0	11
W1-KY17K195	188	0	T	DEL	C	GA	AG	GA	C	VTTT/IAAT	0	11
W1-KY17K196	189	0	T	G.DEL	TC	GA	AG	GA	CT	VTTT/IAAM	1	11.17
W1-KY17K197	190	0	T	G.DEL	TC	G	A	A	C	VTTT/VTTT	1	11.17
W1-KY17K198	191	0	T	G.DEL	TC	GA	AG	GA	CT	VTTT/IAAM	1	11.17
W1-KY17K199	192	1	T	DEL	C	GA	AG	GA	CT	VTTT/IAAM	1	11.17
W1-KY17K200	193	0	T	G.DEL	T	G	A	A	C	VTTT/VTTT	1	11.33
W1-KY17K201	194	0	T	G.DEL	T	GA	AG	GA	CT	VTTT/IAAM	1	11.33
W1-KY17K202	195	1	T	G.DEL	TC	G	A	A	C	VTTT/VTTT	1	11.33
W1-KY17K203	196	0	T	G.DEL	TC	A	G	G	T	IAAM/IAAM	0	11.33
W1-KY17K204	197	0	T	DEL	TC	A	G	G	CT	IAAT/IAAM	1	11.42
W1-KY17K205	198	0	T	DEL	TC	GA	AG	GA	CT	VTTT/IAAM	1	11.42
W1-KY17K206	199	0	T	G.DEL	TC	G	A	A	C	VTTT/VTTT	1	11.42
W1-KY17K207	200	1	T	G.DEL	TC	G	A	A	C	VTTT/VTTT	1	11.42
W1-KY17K208	201	1	T	DEL	T	GA	AG	GA	CT	VTTT/IAAM	0	11.42
W1-KY17K209	202	0	T	G.DEL	TC	G	A	A	C	VTTT/VTTT	1	11.5
W1-KY17K210	203	0	T	G.DEL	TC	G	A	A	C	VTTT/VTTT	1	11.5
W1-KY17K211	204	0	T	G.DEL	T	G	A	A	C	VTTT/VTTT	1	11.5
W1-KY17K212	205	0	T	G.DEL	T	A	G	G	CT	IAAT/IAAM	1	11.5
W1-KY17K213	206	0	T	DEL	C	GA	AG	GA	CT	VTTT/IAAM	1	11.5
W1-KY17K214	207	1	T	G.DEL	TC	G	A	A	C	VTTT/VTTT	1	11.5
W1-KY17K215	208	1	T	DEL	C	A	G	G	T	IAAM/IAAM	1	11.5
W1-KY17K216	209	1	T	G.DEL	TC	GA	AG	GA	C	VTTT/IAAT	1	11.5
W1-KY17K217	210	1	T	G.DEL	TC	GA	AG	GA	CT	VTTT/IAAM	1	11.5
W1-KY17K218	211	1	T	DEL	TC	GA	AG	GA	CT	VTTT/IAAM	1	11.5
W1-KY17K219	212	1	T	G.DEL	TC	GA	AG	GA	CT	VTTT/IAAM	1	11.5
W1-KY17K220	213	1	T	G.DEL	TC	A	G	G	C	IAAT/IAAT	0	11.5
W1-KY17K221	214	0	T	DEL	C	A	G	G	CT	IAAT/IAAM	0	11.5
W1-KY17K222	215	0	T	G	T	GA	AG	GA	C	VTTT/IAAT	1	11.58
W1-KY17K223	216	0	T	G.DEL	TC	GA	AG	GA	C	VTTT/IAAT	1	11.67
W1-KY17K224	217	0	T	G.DEL	T	GA	AG	GA	CT	VTTT/IAAM	1	11.67
W1-KY17K225	218	0	T	G.DEL	T	A	G	G	T	IAAM/IAAM	1	11.67
W1-KY17K226	219	0	T	G.DEL	TC	GA	AG	GA	CT	VTTT/IAAM	1	11.75
W1-KY17K227	220	0	T	G	T	G	A	A	CT	VTTT/VTTM	0	11.75
W1-KY17K228	221	0	T	DEL	TC	GA	AG	GA	C	VTTT/IAAT	1	11.83
W1-KY17K229	222	0	T	G	C	GA	AG	GA	C	VTTT/IAAT	1	11.83
W1-KY17K230	223	1	T	G	C	GA	AG	GA	CT	VTTT/IAAM	1	11.83
W1-KY17K231	224	0	T	DEL	TC	A	G	G	CT	IAAT/IAAM	1	11.92
W1-KY17K232	225	0	T	DEL	TC	GA	AG	GA	CT	VTTT/IAAM	1	11.92
W1-KY17K233	226	0	T	G	TC	G	A	A	C	VTTT/VTTT	1	11.92
W1-KY17K234	227	0	T	DEL	T	GA	AG	GA	CT	VTTT/IAAM	1	11.92
W1-KY17K235	228	0	T	DEL	C	GA	AG	GA	CT	VTTT/IAAM	1	12
W1-KY17K236	229	1	T	DEL	C	A	G	G	T	IAAM/IAAM	1	12
W1-KY17K237	230	1	T	G.DEL	T	GA	AG	GA	CT	VTTT/IAAM	1	12
W1-KY17K238	231	1	T	G.DEL	TC	G	A	A	C	VTTT/VTTT	1	12
W1-KY17K239	232	1	T	DEL	C	G	A	A	C	VTTT/VTTT	1	12
W1-KY17K240	233	0	T	G	TC	G	A	A	C	VTTT/VTTT	1	12.17
W1-KY17K241	234	0	T	G.DEL	T	GA	AG	GA	CT	VTTT/IAAM	1	12.17
W1-KY17K242	235	0	T	G.DEL	T	A	G	G	T	IAAM/IAAM	1	12.17
W1-KY17K243	236	0	T	DEL	C	A	G	G	CT	IAAT/IAAM	1	12.17
W1-KY17K244	237	1	T	G	C	A	G	G	CT	IAAT/IAAM	1	12.17
W1-KY17K245	238	0	T	G.DEL	TC	G	A	A	C	VTTT/VTTT	1	12.33
W1-KY17K246	239	0	T	G	T	GA	AG	GA	CT	VTTT/IAAM	1	12.33
W1-KY17K247	240	0	T	G.DEL	TC	GA	AG	GA	CT	VTTT/IAAM	1	12.42
W1-KY17K248	241	0	T	G.DEL	T	GA	AG	GA	CT	VTTT/IAAM	1	12.42
W1-KY17K249	242	0	T	DEL	TC	A	G	G	T	IAAM/IAAM	1	12.5
W1-KY17K250	243	0	T	DEL	TC	GA	AG	GA	CT	VTTT/IAAM	1	12.5
W1-KY17K251	244	0	T	G.DEL	TC	G	A	A	C	VTTT/VTTT	1	12.5
W1-KY17K252	245	0	T	G	T	GA	AG	GA	CT	VTTT/IAAM	1	12.5
W1-KY17K253	246	0	T	G.DEL	T	A	G	G	T	IAAM/IAAM	1	12.5
W1-KY17K254	247	1	T	DEL	T	G	A	A	C	VTTT/VTTT	1	12.5
W1-KY17K255	248	0	T	G.DEL	TC	G	A	A	C	VTTT/VTTT	1	12.67
W1-KY17K256	249	0	T	G	T	A	G	G	T	IAAM/IAAM	1	12.75
W1-KY17K257	250	0	T	DEL	TC	A	G	G	T	IAAM/IAAM	1	12.83
W1-KY17K258	251	0	T	G	TC	G	A	A	C	VTTT/VTTT	1	12.83
W1-KY17K259	252	0	T	G.DEL	TC	G	A	A	C	VTTT/VTTT	1	12.83
W1-KY17K260	253	0	T	G.DEL	TC	G	A	A	C	VTTT/VTTT	1	12.92
W1-KY17K261	254	0	T	G	TC	GA	AG	GA	CT	VTTT/IAAM	0	12.92
W1-KY17K262	255	0	T	DEL	TC	A	G	G	T	VTTT/VTTT	1	13
W1-KY17K263	256	0	T	G.DEL	TC	G	A	A	C	VTTT/VTTT	1	13
W1-KY17K264	257	0	T	DEL	T	GA	AG	GA	CT	VTTT/IAAM	1	13
W1-KY17K265	258	0	T	DEL	C	A	G	G	T	VTTT/IAAM	1	13
W1-KY17K266	259	1	T	DEL	C	G	A	A	C	VTTT/VTTT	1	13
W1-KY17K267	260	1	T	G.DEL	TC	GA	AG	GA	CT	VTTT/IAAM	1	13
W1-KY17K268	261	1	T	G.DEL	TC	GA	AG	GA	CT	VTTT/IAAM	1	13
W1-KY17K269	262	1	T	G.DEL	TC	GA	AG	GA	CT	VTTT/IAAM	0	13
W1-KY17K270	263	0	T	DEL	C	G	A	A	C	VTTT/VTTT	0	13
W1-KY17K271	264	1	T	G.DEL	T	GA	AG	GA	CT	VTTT/IAAM	0	13.17
W1-KY17K272	265	1	T	G.DEL	T	GA	AG	GA	CT	VTTT/IAAM	0	13.17
W1-KY17K273	266	0	T	G.DEL	TC	G	A	A	C	VTTT/VTTT	1	13.33
W1-KY17K274	267	0	T	DEL	C	A	G	G	CT	IAAT/IAAM	1	13.33
W1-KY17K275	268	0	T	G	TC	G	A	A	C	VTTT/VTTT	1	13.42
W1-KY17K276	269	0	T	G.DEL	T	G	A	A	C	VTTT/VTTT	1	13.42
W1-KY17K277	270	0	T	G	TC	GA	AG	GA	CT	VTTT/IAAM	0	13.42
W1-KY17K278	271	0	T	G.DEL	TC	GA	AG	GA	CT	VTTT/IAAM	1	13.5
W1-KY17K279	272	0	T	DEL	TC	GA	AG	GA	CT	VTTT/IAAM	1	13.5
W1-KY17K280	273	0	T	DEL	TC	G	A	A	C	VTTT/VTTT	1	13.5
W1-KY17K281	274	0	T	G.DEL	TC	G	A	A	C	VTTT/VTTT	1	13.5
W1-KY17K282	275	0	T	G.DEL	TC	GA	AG	GA	CT	VTTT/IAAM	1	13.5
W1-KY17K283	276	0	T	G	T	A	G	G	CT	IAAT/IAAM	1	13.5
W1-KY17K284	277	0	T	G.DEL	T	A	G	G	T	IAAM/IAAM	1	13.5
W1-KY17K285	278	0	T	G	T	GA	AG	GA	CT	VTTT/IAAM	1	13.5
W1-KY17K286	279	1	T	G.DEL	TC	GA	AG	GA	CT	VTTT/IAAM	1	13.5
W1-KY17K287	280	1	T	G.DEL	T	A	G	G	C	IAAT/IAAT	0	13.5
W1-KY17K288	281	0	T	G.DEL	T	GA	AG	GA	CT	VTTT/IAAM	1	13.58
W1-KY17K289	282	1	T	G	T	G	A	A	C	VTTT/VTTT	1	13.58
W1-KY17K290	283	0	T	G.DEL	T	GA	AG	GA	CT	VTTT/IAAM	1	13.67
W1-KY17K291	284	0	T	DEL	C	G	A	A	C	VTTT/VTTT	1	13.67
W1-KY17K292	285	1	T	G.DEL	T	G	A	A	C	VTTT/VTTT	1	13.75
W1-KY17K293	286	0	T	G.DEL	TC	G	A	A	C	VTTT/VTTT	1	13.83
W1-KY17K294	287	0	T	G	C	GA	AG	GA	C	VTTT/IAAT	1	13.83
W1-KY17K295	288	0	T	DEL	TC	A	G	G	T	IAAM/IAAM	0	13.83
W1-KY17K296	289	0	T	G.DEL	TC	G	A	A	C	VTTT/VTTT	1	13.92
W1-KY17K297	290	0	T	G.DEL	TC	GA	AG	GA	CT	VTTT/IAAM	1	14
W1-KY17K298	291	0	T	DEL	TC	G	A	A	C	VTTT/VTTT	1	14
W1-KY17K299	292	0	T	G.DEL	TC	GA	AG	GA	CT	VTTT/IAAM	1	14
W1-KY17K300	293	1	T	DEL	TC	GA	AG	GA	CT	VTTT/IAAM	1	14
W1-KY17K301	294	1	T	G.DEL	TC	A	G	G	T	IAAM/IAAM	0	14
W1-KY17K302	295	0	T	G.DEL	TC	GA	AG	GA	CT	VTTT/IAAM	0	14
W1-KY17K303	296	0	T	G.DEL	TC	A	G	G	T	IAAM/IAAM	0	14
W1-KY17K304	297	0	T	G.DEL	TC	G	A	A	C	VTTT/VTTT	0	14
W1-KY17K305	298	0	T	G	TC	G	A	A	C	VTTT/VTTT	1	14.17
W1-KY17K306	299	0	T	G	T	A	G	G	C	IAAT/IAAT	0	14.17
W1-KY17K307	300	0	T	DEL	C	G	A	A	C	VTTT/VTTT	1	14.33
W1-KY17K308	301	0	T	DEL	TC	G	A	A	C	VTTT/VTTT	1	14.33
W1-KY17K309	302	0	T	G.DEL	TC	GA	AG	GA	CT	VTTT/IAAM	1	14.33
W1-KY17K310	303	0	T	DEL	C	A	G	G	CT	IAAT/IAAM	1	14.33
W1-KY17K311	304	0	T	G.DEL	TC	GA	AG	GA	CT	VTTT/IAAM	1	14.5
W1-KY17K312	305	0	T	G.DEL	TC	G	A	A	C	VTTT/VTTT	1	14.5
W1-KY17K313	306	0	T	DEL	T	G	A	A	C	VTTT/VTTT	1	14.5
W1-KY17K314	307	0	T	G.DEL	T	A	G	G	T	IAAM/IAAM	1	14.5
W1-KY17K315	308	1	T	DEL	TC	GA	AG	GA	CT	VTTT/IAAM	0	14.5
W1-KY17K316	309	0	T	DEL	TC	G	A	A	C	VTTT/VTTT	1	14.92
W1-KY17K317	310	0	T	G.DEL	TC	GA	AG	GA	CT	VTTT/IAAM	1	15
W1-KY17K318	311	0	T	G.DEL	TC	G	A	A	C	VTTT/VTTT	1	15.33
W1-KY17K319	312	0	T	G.DEL	TC	GA	AG	GA	CT	VTTT/IAAM	1	15.5
W1-KY17K320	313	0	T	G	C	GA	AG	GA	C	VTTT/IAAT	0	15.5
W1-KY17K321	314	0	T	DEL	TC	GA	AG	GA	CT	VTTT/IAAM	1	15.83
W1-KY17K322	315	0	T	G.DEL	T	A	G	G	T	IAAM/IAAM	1	15.92
W1-KY17K323	316	0	T	G.DEL	TC	G	A	A	C	VTTT/VTTT	0	16
W1-KY17K324	317	0	T	DEL	C	G	A	A	C	VTTT/VTTT	0	16.75
W1-KY17K325	318	1	T	DEL	TC	GA	AG	GA	CT	VTTT/IAAM	0	17
W1-KY17K326	319	0	T	G.DEL	T	GA	AG	GA	CT	VTTT/IAAM	0	17
W1-KY17K327	320	0	T	DEL	TC	G	A	A	C	VTTT/VTTT	0	17
W1-KY17K328	321	0	T	G	T	GA	AG	GA	CT	VTTT/IAAM	0	17.5
W1-KY17K329	322	1	T	G.DEL	T	A	G	G	CT	IAAT/IAAM	0	18.5
W1-KY17K330	323	0	T	G.DEL	T	G	A	A	C	VTTT/VTTT	0	18.5
W1-KY17K331	324	0	T	G.DEL	T	GA	AG	GA	CT	VTTT/IAAM	0	18.5
W1-KY17K332	325	1	T	G.DEL	T	G	A	A	C	VTTT/VTTT	0	19.5
W1-KY17K333	326	0	T	G	T	G	A	A	C	VTTT/VTTT	0	19.83
